# Supplementary material for: Molecular Routes to Specific Identification of the Lactobacillus Casei Group at the Species, Subspecies and Strain Level
Source: Int J Mol Sci. 2020 Apr 13;21(8):2694. doi: 10.3390/ijms21082694 (PMC7216162; doi:10.3390/ijms21082694)
Supplement: Supplementary file 1 [file ijms-21-02694-s001.zip]

Archive with 13 entries (12 files):
- ijms-752512-Proofdone sup/
- ijms-752512-Proofdone sup/Figure S1.tif
- ijms-752512-Proofdone sup/Figure S10.pdf
- ijms-752512-Proofdone sup/Figure S2.tif
- ijms-752512-Proofdone sup/Figure S3.tif
- ijms-752512-Proofdone sup/Figure S4.tif
- ijms-752512-Proofdone sup/Figure S5.tif
- ijms-752512-Proofdone sup/Figure S6.tif
- ijms-752512-Proofdone sup/Figure S7.tif
- ijms-752512-Proofdone sup/Figure S8.pdf
- ijms-752512-Proofdone sup/Figure S9.pdf
- ijms-752512-Proofdone sup/supplementary materials.docx
- ijms-752512-Proofdone sup/Table S1.pdf
